# Supplementary material for: COVID-19 Not Hypertension or Diabetes Increases the Risk of Preeclampsia among a High-Risk Population
Source: Int J Environ Res Public Health. 2022 Dec 10;19(24):16631. doi: 10.3390/ijerph192416631 (PMC9779111; doi:10.3390/ijerph192416631)
Supplement: Supplementary file 1 [file ijerph-19-16631-s001.zip]

Archive with 1 entries (1 files):
- ijerph-1991358-supplementary.pdf
